# Supplementary material for: Genome-wide identification and functional characterization of CDPK gene family reveal their involvement in response to drought stress in Gossypium barbadense
Source: PeerJ. 2022 Feb 8;10:e12883. doi: 10.7717/peerj.12883 (PMC8833227; doi:10.7717/peerj.12883)
Supplement: Supplemental Information 6 [file peerj-10-12883-s006.txt]

Name	0 DPA ovule	1DPA ovule	3DPA ovule	5DPA ovule	10DPA ovule	20DPA ovule	10 DPA fiber	20DPA fiber	25DPA fiber	Root	Stem	Leaf	Torus	Petal	sepals	stamen-1	calycle
GbCDPK1	6.55083	13.09619667	6.968723333	8.29106	13.4391	17.30666667	5.151296667	11.73403333	8.78413	8.208333333	8.29796	3.77273	9.229956667	26.82386667	7.869613333	16.9375	13.08949333
GbCDPK2	0.007262967	0.024651733	3.69887	2.535096667	2.471433333	0.208900167	8.627466667	3.19146	0	0.069930067	0.09453525	0.0610789	0.033972	0.043572367	0.020002533	0.505175867	0.028663
GbCDPK3	0	0	0	0	0	0	0	0.0215439	0.0165202	0	0.424399	0	0.0320452	0.0403158	0.208141	0.526062733	0.169354233
GbCDPK4	0	0	0	0.020067667	0.0266684	0.0136208	0.0241216	0.375548667	0.0693375	0.192300667	0.2791625	0.211532333	0.0234433	0.143544933	0.072947667	0.484452667	0.021281767
GbCDPK5	1.137972667	1.353136667	1.200943	1.209806667	0.751392	0.838733	1.043351	0.366735333	0.665699	1.744316667	1.590945	0.608045	1.465803333	0.473897667	0.925067333	0.432120333	0.695748
GbCDPK6	0.584168667	0.744594	2.655696667	5.333423333	4.58619	0.516105	8.120626667	11.4582	10.86265	0.514824333	0.498301	0.820831667	0.029762067	0.530243333	0.276007333	0.867551333	0.584457333
GbCDPK7	3.94872	8.84876	2.533506667	2.76762	6.41865	1.784223333	2.197776667	1.132313	1.52734	10.21782667	6.331745	2.911083333	6.28708	4.60065	6.770053333	3.84997	6.106316667
GbCDPK8	22.04433333	48.2246	16.2324	36.57543333	38.58826667	17.69046667	37.023	16.6723	13.17825	35.9244	37.94475	13.3505	18.08623333	49.024	23.76093333	18.1142	28.2116
GbCDPK9	6.787046667	10.82849	12.28606667	11.40933333	7.68351	8.020803333	8.08167	0.2806006	7.421905	17.68796667	20.44225	6.87083	19.59333333	22.99383333	19.34553333	12.41443333	13.1273
GbCDPK10	0.188279433	0.591422667	1.600396667	2.44035	2.551343333	2.815516667	3.524213333	1.275716667	2.601475	2.30627	2.405005	0.600069	2.580956667	3.5399	2.52955	1.129707333	2.603293333
GbCDPK11	0.066452567	0.016084067	0.251326467	0.700887333	0.611317333	1.55718	1.751373333	1.49614	0.381244	0.016382567	0.08950785	0.023160033	0	0.071892333	0.037906333	1.985927333	0.0290259
GbCDPK12	7.118426667	7.55568	9.797273333	8.990286667	13.4244	11.34684	13.19323333	8.289683333	7.79085	17.3024	21.00815	11.37493	21.02663333	13.27003333	16.94663333	6.314963333	14.2943
GbCDPK13	0	0	0	0	0.050798	0	0	0	0	0	0	0.139074533	0.007839933	0.007585533	0	2.177746	0
GbCDPK14	0.815886	0.8963	0.568869	0.433030667	1.953085667	2.684456667	0.18813	0.1570638	1.86769	0.553825	0.4108385	1.159369667	1.959086	3.015873333	1.241156667	0.650659667	1.062524333
GbCDPK15	6.529806667	9.283876667	7.97974	6.734913333	10.23159333	16.07666667	1.800252	3.915446667	11.34885	7.32953	9.335125	4.493713333	9.76102	8.189493333	7.431896667	5.805456667	4.053363333
GbCDPK16	0.052959733	0.397902167	0.116160067	0	0.038794167	0	0	0	0	0	0.188591	0	0.538285333	0	0.0107076	1.056256667	0
GbCDPK17	91.56216667	136.4164667	34.312	23.919	48.85273333	17.2394	36.1456	2.099756667	17.0448	17.7166	15.54045	7.463033333	20.12846667	3.18223	19.90476667	1.76306	10.83610333
GbCDPK18	0.1196015	0.320693333	0.043511967	0.056716	0.542048333	0	0.0578893	0	0	2.56839	1.931025	1.17267	1.321619333	0.0189823	0.266073333	0.025146433	0.141579333
GbCDPK19	0	0.172051	0.184989	0	0	0	0	0.288145667	0.52844	5.05488	0	1.180716667	4.231189333	2.735432	0.607149333	2.5877	0.693185667
GbCDPK20	0.075405333	0.010376567	0.340069667	0.303072667	0.013965667	0.0417427	0.161149333	0.0312274	0.03628685	0.773168	2.292755	0.739111	0.341491733	0.156366567	0.326462667	0.229342667	0.534362333
GbCDPK21	0	0	0	0	0	0	0	0	0	0	0	0	0.0223037	0	0.011224367	0.190256	0
GbCDPK22	0	0	0	0	0	0	0	0	0	0	0	0	0.0077364	0.077530567	0	12.49935587	0.125082833
GbCDPK23	0	0	0	0	0	0.034980167	0	0	0	0	0	0	0	0	0	0.410211667	0
GbCDPK24	21.12663333	23.69026667	25.86083333	24.4427	19.93646667	15.6242	18.0032	8.481373333	11.4932	18.41256667	17.93035	9.413033333	12.0488	8.65295	12.48193333	6.32077	8.99606
GbCDPK25	3.047366667	3.734523333	1.147984	1.288807	0.628843	1.060476	0.070171767	0.206596733	0.2158935	0.665862333	0.38137	0.236692933	0.810734	2.493993333	1.371174667	0.764524	1.626851333
GbCDPK26	0	0	0	0	0	0	0	0	0.0140662	0	0	0.070040733	0.0429133	0.060782767	0.018452633	0.177766667	0.020758633
GbCDPK27	0.440799333	0.427934667	0.433157667	0.386128	0.684956	0.418818	0.124776333	0	0.0544156	0.544875667	0.4532645	0.319973667	0.301799333	0.016617933	0.280562667	0.040764567	0.068095367
GbCDPK28	3.635573333	4.551846667	1.783436667	3.384573333	1.834163333	3.093556667	0.393499667	0.2529439	2.64632	2.778983333	2.34147	4.08218	2.494883333	1.236443333	2.07994	1.158610333	1.503563333
GbCDPK29	0.935730333	1.145618333	1.201748667	1.970056667	1.694183333	2.892623333	1.024403	0.990855667	2.130815	3.395466667	3.750725	2.412163333	1.687583333	3.500826667	1.908693333	2.19853	1.80039
GbCDPK30	0	0	0	0.0097083	0.1997969	0.097990133	0.506516667	0.0406545	0.01633745	0	0	0	0	0	0.010637633	1.99688	0
GbCDPK31	7.988973333	14.44177	6.154596667	8.086526667	7.686943333	8.990456667	7.342653333	4.94895	8.548085	16.81826667	15.5455	8.555696667	12.06343333	26.6452	14.3482	10.29253	16.63256667
GbCDPK32	11.25617667	13.53393	6.570146667	6.90951	9.67172	6.953753333	10.76209	4.58926	6.019755	28.53016667	24.94315	4.920053333	8.611743333	20.8586	7.647983333	4.355556667	6.37604
GbCDPK33	3.570556667	3.91535	3.4621	2.870966667	3.795623333	4.994066667	2.253436667	1.29858	1.0644305	0.821979	1.350455	0.0390371	2.668003333	2.292566667	0.969013	0.794275333	0.073928233
GbCDPK34	7.22628	16.36669667	4.48284	8.82364	7.33218	5.257043333	2.171853333	2.919675	1.89675	5.66107	5.868195	1.776267333	8.32595	5.430523333	10.98189667	4.352443333	9.65012
GbCDPK35	0.286100333	0.096980133	0.738035333	0.567145667	0.710979667	0.100064567	0.683429	0.161375	0.01554655	1.29429	0.520605	0.020136867	2.072173333	1.13182	1.010524	0.529903	0.634709
GbCDPK36	31.28286667	33.22023333	27.6837	16.2084	10.61632	14.29046667	2.792273333	3.7314	9.06685	9.331916667	7.532045	3.027916667	6.81063	5.701793333	6.198326667	4.121656667	4.32526
GbCDPK37	5.003686667	10.72881333	7.752536667	5.894173333	10.34705667	13.3408	9.310096667	3.628113333	6.698735	14.1005	12.57665	7.248026667	15.99133333	4.185093333	19.16233333	1.058445	8.592063333
GbCDPK38	5.707516667	8.644163333	5.55326	6.199136667	4.97228	3.71546	2.738396667	1.51646	3.341655	4.7243	6.31093	10.36222333	6.02114	6.32993	6.311586667	2.20055	6.82797
GbCDPK39	5.26723	4.419743333	5.297953333	7.37524	8.24467	4.692203333	8.04408	2.79921	2.293515	11.09845	7.287425	6.127443333	11.92347	5.623876667	19.52683333	4.689746667	14.06363333
GbCDPK40	0.897335333	1.111492333	2.91542	3.441483333	2.946273333	1.657963333	2.461413333	5.607196667	0.7787405	5.756633333	1.415916	0.535851	5.816936667	5.956266667	5.51408	4.930936667	2.897816667
GbCDPK41	4.060423333	5.864146667	6.908406667	8.59185	9.26786	6.618933333	13.4011	5.081733333	5.68425	8.784606667	8.901535	3.35203	6.73467	10.58954	8.45264	6.49382	10.05353
GbCDPK42	0	0	0	0.066412367	0	0.135921	0.023249367	0.0319814	0.01681635	0.010452	0	0	0.054313067	0	0.077002	2.087096667	0
GbCDPK43	21.1152	44.3661	17.70556667	16.88026667	22.179	24.22503333	14.056	14.07673333	17.80095	12.3248	12.1466	6.288896667	14.67403333	52.797	12.5939	54.77823333	24.6192
GbCDPK44	0	0	0.0529406	0.151083	0.1614352	0.0463017	0.718444	1.339523333	0	0	0	0.017302633	0	0	0	0.097667033	0
GbCDPK45	0	0.009188967	0	0	0.030625133	0	0	0	0	0	0.0145552	0.028878867	0	0	0	0.79389	0.020276233
GbCDPK46	0	0	0	0	0	0	0	0	0	0.045583033	0.04617	0	0.047217	0.0277432	0	0.183437667	0
GbCDPK47	23.1933	60.29683333	23.76363333	39.25146667	35.8018	15.1018	36.20813333	18.7381	16.10405	28.81543333	35.67685	7.62186	25.14853333	48.27883333	26.5471	19.33256667	30.52683333
GbCDPK48	6.53567	12.94450667	2.479963333	4.748823333	5.641676667	2.06689	1.612443333	1.125567333	1.3464465	9.056293333	5.24764	3.70214	6.25308	5.511776667	10.05090667	3.315393333	11.34154
GbCDPK49	13.8935	18.66656667	13.4917	12.74313333	12.93716667	13.62716667	8.78174	6.63464	12.70305	10.80033333	11.120585	6.704463333	7.857603333	8.623	7.88326	4.97849	8.175483333
GbCDPK50	3.785826667	4.086756667	4.226713333	2.468023333	3.191096667	2.91947	0.480027333	0.504702333	1.176553	3.576506667	1.995225	1.379972667	2.524636667	1.52206	2.411266667	0.854950667	1.548543333
GbCDPK51	54.47716667	71.33926667	19.71933333	14.75356667	26.22146667	13.76983333	16.42446667	1.135723333	13.3385	14.0567	14.03915	5.37488	17.79343333	3.230576667	13.46068667	2.100843333	6.080033333
GbCDPK52	0.204355333	0.246980333	1.138660667	1.657256667	1.478556	1.832973333	1.31005	0.964348	0.698315	1.233644667	0.9066235	0.283200667	1.767443333	1.859236667	1.494752	1.173793333	0.759395333
GbCDPK53	0.099883333	0.423358867	0.368726333	0.536550667	0.921970667	2.106703333	0.795971667	1.852796667	0.539329	0.180591133	0.0490557	0.447166333	0.186972333	1.81116	0.440295333	6.65349	1.162014667
GbCDPK54	2.77359	3.732933333	5.503933333	4.572573333	8.395376667	5.162956667	4.289533333	1.621783333	4.34635	6.460666667	2.851415	0.777943333	3.73462	7.680486667	3.825923333	8.339263333	1.329123667
GbCDPK55	6.288936667	9.147526667	11.3037	11.4176	12.89226667	12.33356667	8.657496667	5.909196667	9.11411	15.81466667	18.2249	12.10633333	18.86786667	11.3356	17.33596667	5.519333333	12.95873333
GbCDPK56	0	0	0	0	0	0	0	0	0	0	0.01640275	0.1341383	0.007839933	0	0	2.0599087	0.012201767
GbCDPK57	1.020306667	2.016462333	0.450893667	0.597841	4.584436667	2.612233333	0.567078667	0.653614	0.513258	0.486246	0.73893	1.443726667	2.855736667	3.37112	1.030820667	1.34628	1.799011
GbCDPK58	2.407523333	3.812646667	2.975173333	4.500726667	6.488686667	10.83242667	2.77836	4.809326667	6.877425	4.75902	7.063005	4.916706667	7.748466667	7.231226667	6.153193333	4.438063333	6.503726667
GbCDPK59	0	0	0	0	0.050569	0	0	0.0094375	0	0.035068167	0.09061695	0.0390395	0.1911473	0.026148	0.0324909	2.447145	0
GbCDPK60	15.73716667	19.84003333	8.43853	9.35556	12.20293333	15.7172	3.67226	0.760807333	11.89815	26.61163333	16.19255	7.700203333	16.63386667	11.41543333	10.91126333	5.054886667	16.33993333
GbCDPK61	0.069544	0.226254	0.134031267	0.0676454	0.317502333	0	0.082087667	0.010915567	0	1.492856667	0.8639835	1.089596	1.060344333	0.453945	0.27188	0.125388833	0.095151833
GbCDPK62	0	0	0	0	0	0	0	0	0	0	0	0	0	0	0	0	0
GbCDPK63	0	0	0	0.0196852	0.027454433	0	0	0	0	0	0	0	0.046669	0.007921533	0.0256926	0.827797533	0.012746967
GbCDPK64	1.001624	0.997967667	1.275089333	1.90314	0.614981333	0.146657567	1.134136	0.069468567	0.376101	0.642841667	1.0373965	0.986060333	0.659271667	0.164981667	0.495933333	0.769479567	0.541662667
GbCDPK65	0	0	0	0	0	0	0	0	0	0	0	0.097103033	0.0077364	0.008639567	0	10.91655587	0.022608733
GbCDPK66	0.0689042	0.081809533	0	0.040086333	0.026028467	0.042632133	0.0102337	0	0	0.066105367	0.134735	0.040900667	0.774959	0.321332	0.315118667	0.544341333	0.113909967
GbCDPK67	22.11676667	8.99844	1.410683333	2.27498	2.168766333	1.605206667	1.607103	3.717366667	1.42782	2.034466667	0.992673	0.216175	2.081133333	5.207223333	3.36019	4.691433333	8.71789
GbCDPK68	21.5372	25.71376667	27.09583333	30.6237	19.3432	16.36893333	18.0665	9.88794	16.359	17.38873333	17.6729	9.38113	13.24796667	10.225	11.9477	6.949953333	8.449283333
GbCDPK69	0	0	0	0	0	0	0	0	0	0	0	0	0	0.0101554	0	0.260487	0
GbCDPK70	3.332506667	2.864626667	1.474503333	2.56096	2.320246667	3.569886667	0.297993667	0.565273333	1.254893	2.30685	1.90328	3.315793333	1.311046667	0.757555667	1.462112333	0.755104667	0.950115333
GbCDPK71	0.478908	0.875706667	0.784157333	1.86174	1.417423333	3.01819	2.01048	1.384336667	1.338491	3.65957	4.05099	2.056333333	3.494393333	2.881556667	2.58697	2.154293333	1.794123333
GbCDPK72	0.008391	0.123663933	0.0203751	0.065431467	0.0101853	0.090572667	0.033003467	0	0.0164833	0.0120916	0.0145224	0	0.0078225	0.045411667	0.024552133	0.959573333	0
GbCDPK73	12.85	22.75673333	15.506	16.777	20.04853333	13.8127	22.80476667	5.543426667	5.04443	18.22706667	20.68095	10.45848667	13.85193333	26.5748	15.82166667	10.55048333	19.1325
GbCDPK74	5.66749	6.02095	5.03255	6.918186667	8.687536667	4.752693333	9.182286667	1.649426667	1.86397	20.26136667	17.0471	4.631193333	7.771313333	25.05116667	9.709596667	5.525026667	15.27746667
GbCDPK75	2.536093333	3.399976667	3.98886	1.96565	4.043193333	4.570783333	2.04045	1.442340333	3.42735	0.687788333	1.141365	0.048350667	2.02163	2.026316667	0.693201333	1.354525	0
GbCDPK76	10.31667	21.13334667	5.617903333	9.382786667	8.73313	8.41382	3.710973333	4.202523333	2.14806	8.04642	7.59545	3.338303333	9.09817	6.37163	11.61834	5.570486667	10.58783
GbCDPK77	4.21524	3.85124	6.92956	2.829053333	5.600863333	7.000513333	1.99592	0.613322333	11.5664	2.269763333	4.75939	2.284433333	3.346916667	1.215994	2.608156667	0.112930833	1.744266667
GbCDPK78	0	0	0	0	0.119416667	0.0128134	0.011310067	0	0	0.069725967	0	0.009051833	0	0.009385833	0	0.124736567	0
GbCDPK79	8.4416	15.38371	10.68369	10.678	15.26456667	27.64376667	18.37063333	13.155	12.50195	20.04483333	21.05035	12.96936667	18.7961	11.8866	24.4198	5.595186667	13.26306667
GbCDPK80	5.723183333	8.775073333	4.785133333	4.808746667	5.035256667	3.000196667	2.45031	0.958431	1.39442	2.469836667	4.05935	4.548183333	3.687056667	4.84342	3.069293333	2.425783333	4.94623
GbCDPK81	0.0522714	0.159328667	0.245966333	0.350039333	0.468414667	0.272005667	1.015841	1.157423333	0.202646	2.31535	0.445952	0.041511567	0.642642333	0.295435333	0.445527667	0.1131475	0.337195667
GbCDPK82	5.062646667	5.23925	5.363236667	6.233033333	9.969486667	7.5697	8.82226	3.174723333	4.3153	9.223933333	5.70653	4.313953333	17.4462	11.2858	24.4616	7.019006667	12.2112
GbCDPK83	1.934353333	1.44595	4.02779	5.266826667	5.781443333	5.42366	6.913666667	6.22983	2.51267	5.808336667	5.36661	1.60863	4.909956667	5.997293333	5.92774	4.005553333	5.5605
GbCDPK84	0.768078	0.632088	3.059603333	4.697946667	2.56566	0.661798667	4.70355	2.22375	0.133656	0.094068	0	0.039663667	0.133412033	0.020172967	0.023442067	2.870616667	0.021834567
