# Supplementary material for: Genome-wide identification and functional characterization of CDPK gene family reveal their involvement in response to drought stress in Gossypium barbadense
Source: PeerJ. 2022 Feb 8;10:e12883. doi: 10.7717/peerj.12883 (PMC8833227; doi:10.7717/peerj.12883)
Supplement: Supplemental Information 7 [file peerj-10-12883-s007.txt]

name	H7124_37C_1h	H7124_37C_3h	H7124_37C_6h	H7124_37C_12h	H7124_37C_24h	H7124_4C_1h	H7124_4C_3h	H7124_4C_6h	H7124_4C_12h	H7124_4C_24h	H7124_NaCl_1h	H7124_NaCl_3h	H7124_NaCl_6h	H7124_NaCl_12h	H7124_NaCl_24h	H7124_PEG_1h	H7124_PEG_3h	H7124_PEG_6h	H7124_PEG_12h	H7124_PEG_24h
GbCDPK1	12.806	10.5855	7.637433333	6.3985	7.609666667	12.5079	10.0167	16.57353333	12.68	12.68453333	8.934933333	8.0238	7.362766667	11.20686667	6.407466667	8.946733333	8.263966667	8.460933333	6.578433333	5.824266667
GbCDPK2	0.0514	0	0.024466667	0.021366667	0.027133333	0.030866667	0.053866667	0.0646	0.084833333	0.143666667	0.0492	0.028166667	0.054233333	0.051566667	0.073566667	0.0652	0.1108	0.077466667	0.0256	0.0235
GbCDPK3	0	0.1114	0.0266	0.092366667	0.030633333	0.056033333	0.0372	0.0966	0.1152	0.069966667	0.010766667	0.1763	0.1362	0.255633333	0.1584	0.111933333	0.108166667	0.198733333	0.135033333	0.0966
GbCDPK4	3.4719	1.220233333	0.8313	3.206466667	1.298266667	2.635533333	1.661133333	1.1236	1.7116	1.957833333	1.3136	2.7344	0.721466667	2.641066667	4.8129	3.180133333	2.607466667	2.432333333	3.7199	2.4854
GbCDPK5	3.017833333	2.825133333	2.6241	3.6018	3.839933333	2.5542	3.0567	2.8066	2.7256	3.024933333	2.1869	2.0192	3.129566667	3.369	1.487733333	1.9648	2.6046	2.867366667	3.0113	2.206066667
GbCDPK6	9.169566667	8.772366667	8.853066667	8.095766667	5.065033333	9.226533333	6.706266667	8.747933333	11.3749	8.871066667	6.273633333	4.808466667	5.601533333	3.6739	5.485433333	7.128966667	4.465933333	6.623666667	10.2863	0.741433333
GbCDPK7	20.809	19.09516667	22.39103333	16.10056667	11.98946667	29.7584	15.7673	43.04966667	15.4084	18.62103333	24.02416667	14.86903333	20.11773333	27.39056667	13.89713333	16.57143333	26.2214	22.74546667	29.53496667	21.84853333
GbCDPK8	25.88976667	20.55783333	22.98366667	18.21103333	17.50816667	39.0292	26.09853333	55.7109	21.11046667	28.177	29.98956667	15.19366667	26.34276667	23.69496667	17.55223333	26.1824	25.65356667	37.50246667	23.25023333	19.77986667
GbCDPK9	8.1687	8.969733333	11.03876667	9.1081	7.964366667	8.422633333	7.558966667	11.8947	9.848166667	11.13166667	12.514	8.9644	11.94123333	7.358033333	5.737666667	7.537	7.390033333	8.7478	8.6126	3.376433333
GbCDPK10	2.091566667	2.571266667	2.159866667	2.856033333	3.029833333	2.302066667	1.7524	1.8728	1.229266667	1.267633333	2.785966667	2.089866667	2.698666667	3.125633333	1.8422	2.471366667	1.745166667	3.076133333	3.113566667	1.4577
GbCDPK11	0.009233333	0	0	0	0	0	0	0.009933333	0	0	0	0.052233333	0	0	0	0	0	0	0	0
GbCDPK12	7.4115	7.662033333	9.093466667	7.981033333	9.1904	8.4858	6.766866667	9.739166667	9.1751	9.069633333	11.28246667	11.17216667	12.8124	7.975266667	8.109466667	13.03853333	13.62123333	13.61276667	10.0017	7.3841
GbCDPK13	0	0.009233333	0	0	0.028433333	0.067133333	0.129866667	0.0121	0	0	0.157166667	0.0106	0.019333333	0.139833333	0.453266667	0.062466667	0.093	0.054633333	0.096633333	0.360266667
GbCDPK14	2.067266667	0.3212	0.6572	0.798866667	1.287966667	0.926233333	1.184	2.180566667	1.974466667	1.990733333	3.199866667	1.824366667	1.947766667	3.2616	1.659333333	3.584866667	1.3324	2.7397	1.131066667	2.613933333
GbCDPK15	11.82593333	8.650633333	10.07823333	9.464933333	7.2379	8.519333333	7.034766667	11.01023333	12.5341	11.82063333	10.75996667	11.6377	10.31003333	10.3229	6.79	9.495366667	9.487766667	10.3542	11.3293	6.3284
GbCDPK16	0.0112	0	0.013766667	0	0	0.0122	0.011766667	0	0	0	0	0.0214	0	0	0.012366667	0	0.011033333	0	0	0
GbCDPK17	7.560666667	7.0762	8.8005	8.8973	10.06016667	5.0722	4.807233333	9.646433333	9.4008	9.777366667	8.202033333	10.26893333	12.5914	10.29656667	4.861833333	7.899266667	12.50256667	15.039	11.0345	5.952166667
GbCDPK18	0.166766667	0.559366667	0.567966667	0.022933333	0.371	0.5414	0.620433333	0.5633	0.7992	0.604233333	1.300066667	0.764366667	1.770766667	0.473933333	0.738533333	0.935766667	0.620233333	2.5892	0.7228	0.3616
GbCDPK19	0	0.089833333	0.026833333	0.0246	0	0	0	0	0.038966667	0	0.061333333	0	0.009766667	0	0	0	0.012533333	0	0.0583	0
GbCDPK20	3.128966667	1.719866667	3.742333333	3.8468	3.105266667	0.659366667	1.654066667	2.861866667	3.0992	3.3538	1.151166667	2.4559	4.2733	0.864566667	0.772233333	1.521766667	2.568266667	3.202866667	1.3204	0.8351
GbCDPK21	0	0	0	0	0	0.0127	0.0854	0	0	0	0	0	0	0	0	0	0	0	0	0
GbCDPK22	0	0	0	0	0	0.012133333	0.023366667	0	0	0	0	0	0	0	0.012266667	0	0	0	0	0
GbCDPK23	0	0	0	0	0	0	0	0	0	0	0	0	0	0	0	0	0	0	0.0113	0
GbCDPK24	27.4729	25.4946	25.14533333	26.0205	30.44476667	26.09146667	29.36683333	33.07276667	27.45336667	25.9082	34.8722	21.87423333	19.5064	33.83676667	26.68736667	33.33826667	19.299	21.33903333	26.1305	25.94103333
GbCDPK25	4.7584	0.209266667	0.4884	1.354966667	0.427133333	0.169433333	0.8271	4.7152	1.390833333	3.278	0.1908	0.479533333	0.789966667	0.731066667	0.212	0.508466667	0.362633333	0.4672	0.991133333	0.337833333
GbCDPK26	0.0196	0.0097	0	0	0.010166667	0	0	0	0	0.020366667	0.072766667	0.1021	0	0.020333333	0.1634	0.046033333	0.029	0.028833333	0.069833333	0
GbCDPK27	0.254066667	0.119966667	0.104633333	0.384133333	0.1261	0.279066667	0.254066667	0.2784	0.568	0.487466667	0.191866667	0.2393	0.254066667	0.333433333	0.039033333	0.265666667	0.1457	0.299633333	0.254066667	0.236333333
GbCDPK28	5.461566667	5.9034	11.10746667	7.478533333	6.7435	4.761033333	6.7709	5.613633333	4.7422	5.5834	7.629933333	5.795533333	7.109533333	5.308	4.5908	5.3793	5.689433333	6.565133333	4.268766667	2.1919
GbCDPK29	5.8891	5.443033333	6.866166667	7.426366667	6.44	3.941633333	4.8058	5.847166667	7.382033333	7.772166667	4.9889	5.0964	7.159533333	5.360133333	3.541366667	4.764533333	5.155166667	7.457566667	5.993333333	2.645533333
GbCDPK30	0	0	0	0	0	0	0	0.024333333	0	0	0	0	0	0	0	0	0	0	0	0
GbCDPK31	16.20126667	11.05736667	14.7994	16.15293333	14.77043333	15.25506667	11.59993333	14.32026667	12.29773333	14.58376667	11.99753333	12.45576667	15.23813333	13.81103333	8.1291	14.22813333	13.71726667	17.89626667	11.42303333	9.525533333
GbCDPK32	8.001966667	11.61846667	6.486466667	6.945233333	6.555866667	25.07356667	14.68586667	19.74936667	13.98266667	10.87243333	18.74063333	10.97866667	8.9823	15.62766667	20.39156667	18.96753333	10.71916667	8.710833333	13.96136667	12.8626
GbCDPK33	0	0.108066667	0	0	0.0117	0	0	0.012133333	0.023766667	0	0.034933333	0.031933333	0	0	0.054033333	0.0422	0	0.067866667	0	0.039966667
GbCDPK34	14.24086667	7.829233333	6.9235	5.4856	3.9634	12.51726667	8.5192	36.45363333	13.12306667	22.62026667	8.416033333	6.385066667	10.98603333	8.060966667	6.173633333	8.223533333	13.64996667	11.9518	11.7071	5.069233333
GbCDPK35	0.188966667	0.035133333	0.102066667	0.079433333	0.0557	0.0327	0	0.011666667	0.0441	0.0431	0.098466667	0.142166667	0.075533333	0.065666667	0.0422	0.076233333	0.023133333	0.114333333	0.0169	0.058533333
GbCDPK36	15.71796667	11.6165	16.9269	26.12966667	23.49193333	9.733533333	8.482833333	7.985333333	7.999666667	7.4576	12.10936667	10.62893333	10.5989	14.04136667	9.576733333	12.2453	10.55563333	10.56606667	12.88193333	17.06433333
GbCDPK37	7.830166667	9.063233333	9.887066667	9.090433333	9.012266667	8.731533333	7.7132	10.91046667	7.247833333	7.774866667	10.29393333	7.776633333	11.71193333	9.8962	6.2168	11.33303333	9.299433333	11.1271	8.465433333	6.625366667
GbCDPK38	7.910366667	8.9015	11.6465	11.55593333	9.896133333	13.87333333	11.16026667	11.39253333	6.265266667	6.6307	8.966133333	9.5828	13.37813333	10.85746667	8.581433333	8.700633333	8.990233333	14.5551	10.06513333	7.816533333
GbCDPK39	23.53186667	15.6404	14.69393333	15.39883333	11.23423333	13.27826667	9.801333333	50.0067	47.5056	38.33136667	11.84883333	10.5257	20.93896667	17.71143333	10.8974	7.2442	15.7462	23.5601	14.56026667	6.994233333
GbCDPK40	0.536633333	0.4158	0.7979	0.975433333	0.881633333	0.4327	0.424866667	0.344133333	0.180066667	0.839166667	0.578733333	0.5053	1.169066667	1.264533333	0.3634	0.577733333	1.190133333	0.959366667	0.581066667	0.7492
GbCDPK41	8.261866667	9.100333333	7.484366667	7.826933333	6.407666667	8.433533333	7.115966667	14.2231	13.25936667	13.0649	7.848833333	6.942833333	9.3938	10.67003333	5.690666667	11.01876667	7.9351	10.26306667	8.365633333	5.598233333
GbCDPK42	0	0	0	0	0	0	0	0	0	0	0	0	0	0	0	0	0	0	0	0
GbCDPK43	13.92616667	15.31396667	12.3919	10.3749	8.618366667	19.13146667	15.0396	26.0543	15.46106667	18.2825	12.73846667	10.94306667	12.9982	12.34776667	9.3752	14.31106667	11.53306667	12.6968	11.02916667	7.942033333
GbCDPK44	0.040466667	0	0	0.0102	0	0	0	0	0	0.021033333	0	0	0	0	0.057766667	0.0375	0.019933333	0.019433333	0.016033333	0.0344
GbCDPK45	0	0.009233333	0	0.068	0	0.068733333	0.011466667	0.290866667	0.022366667	0.3463	0.0486	0.045733333	0.029	0	0.063133333	0.0332	0	0.0435	0	0
GbCDPK46	0	0	0	0	0	0.1027	0.0724	0.037733333	0.025166667	0.059733333	0.038166667	0.0111	0	0.035366667	0.195066667	0.108766667	0	0.0339	0.024433333	0.1534
GbCDPK47	22.28013333	25.41346667	25.47066667	13.3112	14.21036667	46.18806667	30.05923333	61.64086667	22.4274	28.28076667	31.87666667	14.22263333	32.38263333	24.3881	17.3954	27.50476667	25.19103333	36.83273333	22.4873	16.44623333
GbCDPK48	25.0447	19.63196667	22.51376667	17.25946667	13.71746667	34.32833333	24.00256667	56.3858	24.8294	29.5633	26.04693333	14.22846667	19.64706667	24.56156667	17.84486667	17.5023	28.60673333	28.72043333	28.7111	20.6976
GbCDPK49	16.20156667	16.67843333	14.3836	12.79996667	10.14693333	18.3195	14.89676667	20.85166667	18.19466667	18.816	15.075	13.30653333	14.43203333	13.26856667	12.73486667	17.8795	14.32376667	16.04683333	15.52773333	7.495966667
GbCDPK50	5.852433333	4.416666667	5.486566667	7.033866667	8.767133333	4.357633333	6.463666667	4.045066667	3.620833333	4.602733333	6.812833333	4.6078	6.2023	6.388233333	4.552633333	5.4706	4.8004	5.283066667	5.313566667	5.2132
GbCDPK51	6.0805	4.152066667	7.850566667	8.8394	8.423133333	2.341466667	3.305633333	4.9646	4.282566667	4.933333333	6.13	6.431033333	9.815933333	7.4034	3.228366667	4.643466667	7.5548	10.00283333	6.206833333	3.4122
GbCDPK52	0.372633333	0.461466667	0.509366667	0.6857	1.0959	0.365633333	0.261733333	0.2027	0.134466667	0.194333333	1.022333333	0.287866667	0.803966667	0.9942	0.255166667	0.591933333	0.754866667	0.890833333	0.5883	0.388166667
GbCDPK53	0.335833333	0.436433333	0.6904	0.7989	1.0345	1.4738	0.812933333	0.8743	0.0873	0.572933333	0.481033333	0.5185	0.970033333	2.4634	1.826233333	0.480533333	1.1901	1.9422	0.773066667	1.472166667
GbCDPK54	3.189233333	2.0908	2.447966667	2.141166667	1.190533333	2.511966667	2.529966667	3.6382	2.763033333	2.365466667	2.103366667	1.334366667	2.304866667	2.303366667	1.460933333	1.557333333	2.408266667	4.658966667	2.377766667	1.935133333
GbCDPK55	9.0425	11.1625	11.53896667	12.27656667	10.94863333	8.916733333	7.471066667	8.501733333	8.195933333	7.3942	12.7093	12.68896667	12.91286667	8.914366667	8.3268	14.19416667	13.7347	13.2489	11.28666667	6.2563
GbCDPK56	0.0674	0.009233333	0.082766667	0	0.0233	0	0	0.059666667	0.070466667	0.057766667	0.0826	0.032066667	0	0.011666667	0	0.061833333	0.033233333	0.0216	0.0222	0.083766667
GbCDPK57	2.3455	1.946466667	2.0832	1.147933333	1.118566667	3.165266667	2.878166667	6.225333333	4.768733333	4.836566667	3.004633333	2.699666667	2.480933333	4.6581	2.1926	4.1719	3.217	4.614033333	1.792533333	2.8592
GbCDPK58	9.670333333	7.657433333	7.975933333	7.274866667	6.501133333	7.242266667	7.2103	9.172233333	9.274266667	9.9904	11.48273333	11.1518	10.1763	8.215366667	6.440966667	8.6833	8.642966667	9.973566667	8.538533333	4.9815
GbCDPK59	0.0112	0.018433333	0	0.045166667	0	0	0	0	0	0	0.133166667	0.1059	0.043666667	0	0	0	0.044133333	0.0111	0.017733333	0.116366667
GbCDPK60	11.08493333	9.245833333	11.89523333	14.53866667	12.06056667	9.2943	7.254866667	9.682966667	9.678866667	9.9607	14.63966667	13.88923333	15.1431	13.1921	8.4935	9.813	10.64556667	12.81133333	14.21113333	5.547333333
GbCDPK61	0.698733333	2.0773	2.0945	0.141766667	0.3427	0.460766667	0.5491	1.459266667	1.5252	0.904133333	2.372366667	0.908266667	3.664866667	0.4955	1.713766667	1.4522	1.3036	5.494833333	0.933866667	0.571833333
GbCDPK62	0	0	0	0	0	0	0	0	0	0	0.012266667	0	0.009766667	0	0	0	0	0	0	0
GbCDPK63	0	0	0	0	0	0	0	0	0	0	0	0	0	0	0	0	0	0	0	0
GbCDPK64	0.605233333	0.950033333	1.131033333	1.443466667	1.062466667	0.858466667	1.686	1.190133333	1.0567	1.2394	1.2454	0.558333333	1.172766667	0.624966667	0.810766667	0.4645	0.3647	0.666466667	0.6777	0.368933333
GbCDPK65	0	0	0	0	0.035066667	0	0	0	0	0	0	0	0.009566667	0	0	0	0	0	0	0
GbCDPK66	0.0294	0.098266667	0.047333333	0.0319	0.130966667	0.106933333	0.083466667	0.0528	0.082433333	0	0.188	0.0555	0.059966667	0.0887	0.086666667	0.131766667	0.069533333	0.0581	0.025233333	0.129
GbCDPK67	6.3668	5.394166667	2.810566667	3.867966667	2.9975	5.5957	3.280966667	10.4657	9.393666667	7.7137	2.112433333	1.251	1.506566667	1.6949	1.059666667	1.404966667	1.0253	0.8889	1.540766667	2.164933333
GbCDPK68	30.2728	34.62903333	29.39896667	31.89726667	34.70536667	34.2018	33.88246667	34.32926667	28.7989	23.05653333	36.1327	22.04873333	24.97606667	30.68246667	26.21383333	36.60256667	22.23326667	26.82953333	29.31673333	24.89183333
GbCDPK69	0	0	0	0	0	0	0	0	0	0	0	0	0	0	0	0	0	0.011533333	0	0
GbCDPK70	5.126333333	4.616333333	8.066966667	7.3309	7.0841	4.526966667	5.417766667	4.422233333	3.7967	5.045	5.159666667	4.4687	6.9105	3.550766667	3.642566667	4.1208	4.2926	4.267966667	3.783233333	2.364733333
GbCDPK71	4.446566667	3.906433333	4.513066667	5.244633333	4.452866667	4.155133333	3.2252	3.303066667	3.463666667	4.202333333	3.845233333	3.360133333	3.480033333	3.781866667	3.188133333	3.2311	3.7018	4.472666667	3.672133333	2.536666667
GbCDPK72	0	0	0	0	0	0.012233333	0	0.011833333	0	0.127966667	0	0.0107	0	0	0.051666667	0	0	0.022233333	0.0554	0.029233333
GbCDPK73	14.702	9.886466667	12.36343333	13.21206667	14.8055	11.92946667	11.01553333	13.79916667	13.0632	14.57646667	12.37953333	12.1951	15.76786667	15.4039	7.700733333	13.95176667	11.41046667	14.603	10.6366	10.7395
GbCDPK74	6.4756	7.0008	5.539	5.4525	5.740233333	13.5815	10.46513333	11.56393333	7.6739	6.5704	14.712	8.2507	5.611966667	11.50026667	13.94146667	14.30146667	6.861566667	4.6284	7.053766667	12.38656667
GbCDPK75	0	0.037133333	0	0	0.1053	0.0246	0	0.0243	0.047566667	0.023433333	0.390966667	0.010633333	0.0291	0	0.051966667	0.085066667	0	0.010833333	0.0268	0.026633333
GbCDPK76	18.86253333	13.59333333	10.92333333	12.0684	10.16506667	17.50746667	15.21396667	41.26423333	19.00556667	24.8045	17.53293333	10.79763333	18.79713333	15.57276667	12.09323333	15.0157	16.41926667	21.72713333	18.171	10.07253333
GbCDPK77	3.918	4.4803	9.591833333	4.1681	3.392566667	5.250566667	5.280233333	3.1549	2.1087	2.087033333	5.923866667	3.443566667	6.018733333	2.914766667	2.7985	3.426933333	3.713766667	4.837066667	4.216566667	1.544733333
GbCDPK78	0	0	0	0	0	0	0.0109	0.011666667	0	0	0	0.021733333	0	0.011066667	0.010133333	0	0.0118	0	0.022166667	0
GbCDPK79	13.42096667	17.37673333	15.48356667	13.07676667	13.95163333	17.96196667	12.62576667	16.8281	12.9915	11.8514	14.25786667	13.42423333	19.76406667	16.55336667	11.96706667	16.80653333	12.99853333	18.40496667	13.3044	8.292666667
GbCDPK80	3.864866667	4.611966667	6.0858	6.375366667	5.823566667	8.5589	6.818	6.965566667	4.645533333	4.397933333	9.2362	5.774966667	5.9785	9.4164	9.4179	6.599233333	6.7435	6.1962	5.620433333	8.737833333
GbCDPK81	0.217166667	0.037633333	0.028133333	0.069933333	0.076533333	0.048666667	0	0	0	0.094533333	0.0329	0.010933333	0.1437	0.393166667	0.097866667	0.056433333	0.075333333	0.342433333	0.1402	0.027
GbCDPK82	11.57423333	7.542733333	9.7066	10.94993333	6.947433333	9.401733333	7.061933333	20.1951	18.7739	15.53713333	10.0839	7.786533333	13.32893333	10.05293333	6.5884	5.966266667	13.24453333	14.8862	12.60626667	6.491333333
GbCDPK83	7.3647	4.469533333	3.927033333	3.989166667	3.6427	3.0214	3.580166667	8.095866667	7.610266667	9.1677	3.510533333	3.1201	4.121766667	7.398633333	2.677966667	6.283366667	3.458733333	5.2601	4.2413	3.671466667
GbCDPK84	0	0.018666667	0	0	0.011766667	0.0112	0.037566667	0	0.0113	0	0	0	0	0	0.038666667	0	0	0	0	0
